# Supplementary material for: Noninvasive prenatal diagnosis (NIPD) of non-syndromic hearing loss (NSHL) for singleton and twin pregnancies in the first trimester
Source: Orphanet J Rare Dis. 2025 Jan 27;20:40. doi: 10.1186/s13023-025-03558-x (PMC11773923; doi:10.1186/s13023-025-03558-x)
Supplement: Supplementary file 1 — Supplementary material 1. [file 13023_2025_3558_MOESM1_ESM.xlsx]

## Sheet: family information
Family	pregnant situation	gestational week	puncture contraindication	Pathogenic variants			Recombination	NIPD results	IPD results
				gene	mother	father
P1	twin	17+3	no	GJB2	c.299_300delAT	c.235delC	no	one patient, one materna lcarrier	one patient, one paternal carrier
P2	singleton	7+3	no	GJB2	NM_004004c.299_300delAT	c.235delC	no	patient	patient
P3	singleton	28	yes	GJB2	c.235delC	c.235delC	no	normal	normal
P4	singleton	7+5	no	GJB2	c.235delC	c.560_605dup	no	patient	patient
P5	singleton	7	no	GJB2	c.299_300delAT	c.235delC	no	normal	normal
P6	singleton	8+5	no	GJB2	c.427C>T	c.109G>A	no	nocall	paternal inheritance
P7	singleton	8	no	GJB2	c.427C>T	c.235delC	no	maternal carrier	maternal carrier
P8	singleton	19+1	no	SLC26A4	c.281C>T	c.281C>T	no	maternal carrier	maternal carrier
P9	singleton	7+5	no	SLC26A4	c.919-2A>G	c.919-2A>G	no	normal	normal
P10	singleton	9+0	no	SLC26A4	c.2168A>G	c.2027T>A	no	normal	normal
P11	singleton	9+6	no	SLC26A4	c.919-2A>G	c.2162C>T	no	normal	normal
P12	singleton	8+0	no	SLC26A4	c.919-2A>G	c.1229C>T	no	patient	patient
P13	singleton	10+2	no	SLC26A4	c.919-2A>G	c.919-2A>G	no	paternal carrier	paternal carrier
P14	singleton	12+5	no	SLC26A4	c.1336C>T	c.919-2A>G	no	normal	normal
P15	singleton	8	no	SLC26A4	IVS7-2A>G	c.1174A>T	yes	paternal carrier	paternal carrier
P16	singleton	7+5	no	SLC26A4	c.1300G>A	c.919-2A>G	no	normal	normal
P17	singleton	7+2	no	SLC26A4	c.85G>A	c.919-2A>G	yes	normal	normal

## Sheet: NIPD information
Family	FF	ff1	ff2	tType1-6		BF1		BF2
P1	0.1214	0.0607	0.0607	50; 46; 57; 70; 15; 86		maternal inheritance: 7.36e+10		maternal inheritance: 5.94e+38
						paternal inheritance: 8.81e-87		paternal inheritance:1.77e+100
Family	FF	sType1	sType2	sType3	sType4	BF
P2	0.0457	138	40	101	32	3.2e+5; 2.1e+117
P3	0.363	14	10	10	55	2.2e-172; 1.2e-297
P4	0.0433	104	121	61	37	1.2e+11; 7.5e+165
P5	0.0599	71	35	8	38	5.7e-10; 5.3e-151
P6	0.0194	41	52	60	59	8.9e-4；1.0e+7
P7	0.0395	70	121	16	25	2.1e+13; 6.6e-251
P8	0.0946	67	25	14	49	9.6e+7; 2.0e-18
P9	0.057	72	102	81	178	1.6e-21; 1.1e-300
P10	0.0661	153	68	37	79	1.0e+9; 1.4e-286
P11	0.1586	69	32	85	155	2.5e-44; 6.0e-209
P12	0.0837	193	96	65	63	2.3e+47; 2.1e+299
P13	0.0452	196	63	13	148	9.4e-12; 9.5e+50
P14	0.1308	78	135	84	37	1.4e-53; 2.6e-188
P15	0.0317	45	65	57	12	8.7e-6; 5.6e+179
P16	0.0273	59	61	67	164	2.1e-5; 1.1e-295
P17	0.0561	80	56	103	8	5.3e-3; 1.3e-21

## Sheet: sequence information
Family	Relationship	Sample type	Genotype	Reference genome	Total reads	Average depth	Uniformity	On- target rate (Capture ratio)	CDS coverage, 300x	Coverage (≥30X)
P1	Proband	gDNA	hom	hg19	2846090	175	0.9391	0.3176	0.1455	0.4568
	Mother	gDNA	het	hg19	2683007	168	0.9282	0.322	0.1246	0.4053
	Father	gDNA	het	hg19	2485566	156	0.9354	0.3227	0.0849	0.2908
	Mother	cfDNA	-	hg19	3998489	274	0.7534	0.4098	0.362	0.664
P2	Proband	gDNA	hom	hg19	1645534	141	0.9283	0.4192	0.0736	0.1726
	Mother	gDNA	het	hg19	1484513	131	0.9274	0.4199	0.0602	0.1572
	Father	gDNA	het	hg19	1687728	155	0.9514	0.4397	0.0779	0.1801
	Mother	cfDNA	-	hg19	957564	62	0.7713	0.3286	0.282	0.532
P3	Proband	gDNA	hom	hg19	1488917	145	0.9294	0.5026	0.0749	0.2681
	Mother	gDNA	het	hg19	1272151	116	0.0122	12 22%	0.022	0.0893
	Father	gDNA	het	hg19	1440660	144	0.9275	51 52%	0.0731	0.2107
	Mother	cfDNA	-	hg19	1411743	89	0.6321	0.3804	0.0655	0.3256
P4	Proband	gDNA	hom	hg19	2960164	233	0.9254	0.4474	0.3019	0.441
	Mother	gDNA	het	hg19	2976482	239	0.9312	0.4562	0.3332	0.6075
	Father	gDNA	het	hg19	2360337	195	0.933	0.463	0.1997	0.33
	Mother	cfDNA	-	hg19	2872955	242	0.9104	0.5312	0.3399	0.7067
P5	Proband	gDNA	hom	hg19	1486721	125	0.879	0.5202	0.0373	0.074
	Mother	gDNA	het	hg19	1517953	124	0.8632	0.5165	0.0346	0.112
	Father	gDNA	het	hg19	1646615	127	0.8627	0.5102	0.0446	0.1205
	Mother	cfDNA	-	hg19	1202311	68	0.8095	0.3812	0.0704	0.305
P6	Proband	gDNA	hom	hg19	4734426	472	0.859	0.741	0.6114	0.8409
	Mother	gDNA	het	hg19	4031178	174	0.8586	0.7451	52 19%	0.8263
	Father	gDNA	het	hg19	4753002	499	88 38%	0.7369	0.6379	0.8551
	Mother	cfDNA	-	hg19	3477672	219	0.7163	0.575	0.3008	0.6177
P7	Proband	gDNA	hom	hg19	6176554	636	0.8282	0.8065	0.6686	0.8784
	Mother	gDNA	het	hg19	6552089	695	0.8322	0.8053	0.6925	0.8912
	Father	gDNA	het	hg19	5335480	564	0.8309	0.8077	0.6415	0.8673
	Mother	cfDNA	-	hg19	5303531	277	0.6232	0.7284	0.3565	0.6503
P8	Proband	gDNA	hom	hg19	2311048	150	0.9355	0.333	0.0614	0.2133
	Mother	gDNA	het	hg19	1541731	98	0.9101	0.3276	0.056	0.2033
	Father	gDNA	het	hg19	2553240	161	0.9256	0.333	0.1103	0.3007
	Mother	cfDNA	-	hg19	4123786	150	0.6572	0.2788	0.1759	0.4369
P9	Proband	gDNA	hom	hg19	1985077	213	0.9375	0.5571	0.2698	0.6539
	Mother	gDNA	het	hg19	2309694	244	0.9247	0.551	0.3482	0.7078
	Father	gDNA	het	hg19	1785862	188	0.9551	0.5546	0.1732	53 91%
	Mother	cfDNA	-	hg19	4353456	303	0.8337	0.4142	12 52%	0.7479
P10	Proband	gDNA	hom	hg19	2796480	260	0.9471	0.4876	0.39	0.732
	Mother	gDNA	het	hg19	2337963	218	0.931	0.4809	0.2797	0.6216
	Father	gDNA	het	hg19	2524272	240	0.9404	0.4916	0.3437	0.706
	Mother	cfDNA	-	hg19	3323620	223	0.6373	0.4389	0.2937	0.6072
P11	Proband	gDNA	hom	hg19	1926139	133	0.9318	0.3709	0.0415	0.1893
	Mother	gDNA	het	hg19	2682046	169	0.9328	0.355	0.1404	0.45
	Father	gDNA	het	hg19	2431709	166	0.9499	0.3777	0.1291	0.449
	Mother	cfDNA	-	hg19	5353553	241	0.6742	0.3121	0.3079	0.6076
P12	Proband	gDNA	hom	hg19	1679914	162	0.9187	0.5174	0.1181	0.3332
	Mother	gDNA	het	hg19	2303467	205	0.92	0.5018	0.2432	0.6088
	Father	gDNA	het	hg19	2132344	198	0.9254	0.5193	0.2204	0.571
	Mother	cfDNA	-	hg19	2652412	190	0.8505	0.4697	0.2146	0.5613
P13	Proband	gDNA	hom	hg19	3120013	104	0.9146	0.3846	0.2145	0.5586
	Mother	gDNA	het	hg19	3374936	206	0.9012	0.3761	0.2458	0.591
	Father	gDNA	het	hg19	3313322	201	0.9049	0.377	0.2338	0.5843
	Mother	cfDNA	-	hg19	3176912	232	0.8712	0.5305	0.3133	0.6708
P14	Proband	gDNA	hom	hg19	2352048	150	0.917	0.4141	0.0794	0.271
	Mother	gDNA	het	hg19	2211482	144	0.9067	0.4176	0.0612	0.2121
	Father	gDNA	het	hg19	2097208	141	0.9126	0.4349	0.0583	0.2209
	Mother	cfDNA	-	hg19	2523639	113	0.8168	0.4078	0.0488	0.2351
P15	Proband	gDNA	hom	hg19	4155184	522	0.8616	0.8538	0.6428	0.8657
	Mother	gDNA	het	hg19	4119953	547	0.8772	0.2536	0.6728	0.8769
	Father	gDNA	het	hg19	4587565	610	0.8967	0.8499	0.7102	0.9082
	Mother	cfDNA	-	hg19	3863541	240	0.6267	0.7025	0.323	0.6445
P16	Proband	gDNA	hom	hg19	5223445	614	0.8161	0.859	0.6307	0.8841
	Mother	gDNA	het	hg19	6727498	746	0.81	0.847	0.6759	0.901
	Father	gDNA	het	hg19	5917997	685	0.2223	0.256	0.6653	0.8995
	Mother	cfDNA	-	hg19	7114056	535	0.8306	0.7876	0.6352	0.8907
P17	Proband	gDNA	hom	hg19	5689128	636	0.8375	0.8756	0.6694	0.8897
	Mother	gDNA	het	hg19	5604601	630	0.8193	0.8616	0.6559	0.8896
	Father	gDNA	het	hg19	5440225	648	0.9222	0.2669	0.6675	0.2077
	Mother	cfDNA	-	hg19	6178254	305	0.5657	0.5327	0.3495	0.6522
